# Supplementary material for: Light-Driven Quantum Dot Dialogues: Oscillatory Photoluminescence in Langmuir–Blodgett Films
Source: Nanomaterials (Basel). 2025 Jul 18;15(14):1113. doi: 10.3390/nano15141113 (PMC12300110; doi:10.3390/nano15141113)
Supplement: Supplementary file 1 [file nanomaterials-15-01113-s001.zip]

Archive with 1 entries (1 files):
- nanomaterials-3708174-supplementary.pdf
